# Supplementary material for: Fine mapping of Brassica napus blackleg resistance gene Rlm1 through bulked segregant RNA sequencing
Source: Sci Rep. 2019 Oct 10;9:14600. doi: 10.1038/s41598-019-51191-z (PMC6787231; doi:10.1038/s41598-019-51191-z)
Supplement: Supplementary file 2 — Supplementary Table [file 41598_2019_51191_MOESM2_ESM.xlsx]

## Sheet: notice
Table S1. The primers of KASP assay in this study
Table S2. Summary of trimmed reads aligned to Brassica napus reference genome V4.1.
Table S3. The summary of short reads assembled into chromosomes of the reference genome B. napus in single sample assembly (SSA) and pooled sample assembly (PSA).
Table S4. The summary of SNP and InDel loci by SSA and PSA into chromosomes of the reference genome B. napus.
Table S5. Summary of comparison of variants between two bulks with SSA and PSA method.
Table S6. Gene annotation in Rlm1 region
Table S7 The variants in Rlm1 region
Table S8. DEGs between resistance bulk and susceptible bulk with cufflink. Yellow row genes present Rlm1 region.

## Sheet: Table S1
Table S1. The primers of KASP assay in this study
F and H: Two SNP alleles were labelled with fluorescent tags Fam and Hex respectively; C: Common reverse primer.
SNP makers	Gene ID	position	primers	Sequences (5'------3')
SNP_A07_0_13.1		13001798	FAM	GAAGGTGACCAAGTTCATGCTCATTAAGTTAACACCTTCACCAATAAAGCC
SNP_A07_0_13.1		13016798	HEX	GAAGGTCGGAGTCAACGGATTCCATTAAGTTAACACCTTCACCAATAAAGCT
SNP_A07_0_13.1		13001798	COM	GACAAAGAGGAATCAACACAGCCATTTATT
SNP_A07_1_19.1		19090406	FAM	GAAGGTGACCAAGTTCATGCTCATCATAATCTTGACAAACTCCTCGTAGTTT
SNP_A07_1_19.1		19090406	HEX	GAAGGTCGGAGTCAACGGATTCATCATAATCTTGACAAACTCCTCGTAGTTA
SNP_A07_1_19.1		19090406	COM	GCTGATGTTGATGGAGATGGTCAGA
SNP_A07_2_19.3		19329670	FAM	GAAGGTGACCAAGTTCATGCTCCTCTCTCTGTTTTACCATCATCTGAA
SNP_A07_2_19.3		19329670	HEX	GAAGGTCGGAGTCAACGGATTCCTCTCTCTGTTTTACCATCATCTGAG
SNP_A07_2_19.3		19329670	COM	CTGCAAGAAGGAGAAGAAAGAGTAGCTA
SNP_A07_3_19.6		19653684	FAM	GAAGGTGACCAAGTTCATGCTGTGGTTAACGGCGTTACAAAGTGTCTA
SNP_A07_3_19.6		19653684	HEX	GAAGGTCGGAGTCAACGGATTGTGGTTAACGGCGTTACAAAGTGTCTC
SNP_A07_3_19.6		19653684	COM	GACGGTGTAAGAAGTACCAGTAACGAGA
SNP_A07_4_21.7		21795593	FAM	GAAGGTGACCAAGTTCATGCTCTATTCGTCAGCGGCATACCATTACTT
SNP_A07_4_21.7		21795593	HEX	GAAGGTCGGAGTCAACGGATTCTATTCGTCAGCGGCATACCATTACTC
SNP_A07_4_21.7		21795593	COM	GGTCTCAAGTAGTGAAAGAGAGAGAACCT
SNP_A07_6_22.5		22535511	FAM	GAAGGTGACCAAGTTCATGCTCTGCGACAAGAAGAACCCTCTAGCTGTT
SNP_A07_6_22.5		22535511	HEX	GAAGGTCGGAGTCAACGGATTCTGCGACAAGAAGAACCCTCTAGCTGTA
SNP_A07_6_22.5		22535511	COM	CTTGTAGAAGTCGTATATGTCATCAATGT
SNP_A07_7_22.6		22628116	FAM	GAAGGTGACCAAGTTCATGCTCGA GAG CGC CTG TTG TGA GGT TTG CT
SNP_A07_7_22.6		22628116	HEX	GAAGGTCGGAGTCAACGGATTCGA GAG CGC CTG TTG TGA GGT TTG CC
SNP_A07_7_22.6		22628116	COM	CTTAAGCTCAGAAGCTCTCCTCGCCGA
SNP_A07_8_20.9		20929911	FAM	GAAGGTGACCAAGTTCATGCTCACGGAGCTGACAATCGCTAGCAAGAGA
SNP_A07_8_20.9		20929911	HEX	GAAGGTCGGAGTCAACGGATTCACGGAGCTGACAATCGCTAGCAAGAGG
SNP_A07_8_20.9		20929911	COM	GTC ACA ATC GTC ATG ACA GCT TTC GGC A
SNP_A07_9_20.5		20784659	FAM	GAAGGTGACCAAGTTCATGCTAGCTTTCCATGGGATGGTCACAAGA
SNP_A07_9_20.5		20784659	HEX	GAAGGTCGGAGTCAACGGATTCTTTCCATGGGATGGTCACAAGG
SNP_A07_9_20.5		20784659	COM	GGTCATGCCCAGATCACTCTTTTGA
SNP_A07_10_20.4		20425555	FAM	GAAGGTGACCAAGTTCATGCTTGTCGTTTTGACTCTTCGTGGGGTA
SNP_A07_10_20.4		20425555	HEX	GAAGGTCGGAGTCAACGGATTTCGTTTTGACTCTTCGTGGGGTG
SNP_A07_10_20.4		20425555	COM	GAAACGCCAAAGAGACGAGCAAGAA
SNP_A07_11_20.03		20031684	FAM	GAAGGTGACCAAGTTCATGCTTATGAGAAATGCTTCCTTACTTGTTCCATG
SNP_A07_11_20.03		20031684	HEX	GAAGGTCGGAGTCAACGGATTTGAGAAATGCTTCCTTACTTGTTCCATT
SNP_A07_11_20.03		20031684	COM	ATTGGCTCAGCTTCGAAGAACGCTT
SNP_A07_12_19.93		19924190	FAM	GAAGGTGACCAAGTTCATGCTGGAAAGGTACCTATAGAGCTACAGTC
SNP_A07_12_19.93		19924190	HEX	GAAGGTCGGAGTCAACGGATTAAGGAAAGGTACCTATAGAGCTACAGTT
SNP_A07_12_19.93		19924190	COM	ATCTGTTGTTCCTAAGATCCAAAAGAGTCA
SNP_200	BnaA07g27460D	19986862	FAM	GAAGGTGACCAAGTTCATGCTCCGGTTCCACCACACGGTC
SNP_200	BnaA07g27460D	19986862	HEX	GAAGGTCGGAGTCAACGGATTCACCGGTTCCACCACACGGTA
SNP_200	BnaA07g27460D	19986862	COM	AAAACAGTTGCGGAGACTATTGATGAGATT
SNP_201	BnaA07g27460D	19986961	FAM	GAAGGTGACCAAGTTCATGCTGAGAAAGAGCCTCGGAAGAAAGCA
SNP_201	BnaA07g27460D	19986961	HEX	GAAGGTCGGAGTCAACGGATTAGAAAGAGCCTCGGAAGAAAGCG
SNP_201	BnaA07g27460D	19986961	COM	GCTTCCTCTTAAGCCTAAGTGCTGA
SNP_202	BnaA07g27460D	19987097	FAM	GAAGGTGACCAAGTTCATGCTTTCCTGAAGCTGCGTTTCTGTGAAC
SNP_202	BnaA07g27460D	19987097	HEX	GAAGGTCGGAGTCAACGGATTGTTCCTGAAGCTGCGTTTCTGTGAAT
SNP_202	BnaA07g27460D	19987097	COM	TGGCGAGATCAGGGACAGAAAAAGA
SNP_203	BnaA07g27460D	19987100	FAM	GAAGGTGACCAAGTTCATGCTGAGATCAGGGACAGAAAAAGATGGC
SNP_203	BnaA07g27460D	19987100	HEX	GAAGGTCGGAGTCAACGGATTCGAGATCAGGGACAGAAAAAGATGGA
SNP_203	BnaA07g27460D	19987100	COM	AGTTCCTGAAGCTGCGTTTCTGTGA
SNP_204	BnaA07g27460D	19987106	FAM	GAAGGTGACCAAGTTCATGCTTTAATGGCGAGATCAGGGACAGAAAAA
SNP_204	BnaA07g27460D	19987106	HEX	GAAGGTCGGAGTCAACGGATTAATGGCGAGATCAGGGACAGAAAAG
SNP_204	BnaA07g27460D	19987106	COM	GTTCCTGAAGCTGCGTTTCTGTGAA
SNP_205	BnaA07g27460D	19987124	FAM	GAAGGTGACCAAGTTCATGCTGCCATCTTTTTCTGTCCCTGATCTC
SNP_205	BnaA07g27460D	19987124	HEX	GAAGGTCGGAGTCAACGGATTCGCCATCTTTTTCTGTCCCTGATCTT
SNP_205	BnaA07g27460D	19987124	COM	CAACAAGACTACAGCGAAGCTGCAA
SNP_206	BnaA07g27460D	19987130	FAM	GAAGGTGACCAAGTTCATGCTCTTTTTCTGTCCCTGATCTCGCCATT
SNP_206	BnaA07g27460D	19987130	HEX	GAAGGTCGGAGTCAACGGATTTTTTTCTGTCCCTGATCTCGCCATC
SNP_206	BnaA07g27460D	19987130	COM	CAACAAGACTACAGCGAAGCTGCAA
SNP_207	BnaA07g27460D	19987220	FAM	GAAGGTGACCAAGTTCATGCTCCGTATTTCGATAGACAAGGGTTGCTT
SNP_207	BnaA07g27460D	19987220	HEX	GAAGGTCGGAGTCAACGGATTCGTATTTCGATAGACAAGGGTTGCTC
SNP_207	BnaA07g27460D	19987220	COM	CCCTGAAGTACTGCATCCTCATGTT
SNP_208	BnaA07g27460D	19989284	FAM	GAAGGTGACCAAGTTCATGCTCAACCGTTAACAAACTCTGTCGCG
SNP_208	BnaA07g27460D	19989284	HEX	GAAGGTCGGAGTCAACGGATTCCAACCGTTAACAAACTCTGTCGCT
SNP_208	BnaA07g27460D	19989284	COM	CCCGACTCCGAGGAAGAGGT
SNP_209	BnaA07g27460D	19989321	FAM	GAAGGTGACCAAGTTCATGCTACCCTTCTCCCTAACCCAAACCATT
SNP_209	BnaA07g27460D	19989321	HEX	GAAGGTCGGAGTCAACGGATTCCTTCTCCCTAACCCAAACCATC
SNP_209	BnaA07g27460D	19989321	COM	AGCGCGACAGAGTTTGTTAACGGTT

## Sheet: Tabl S2
Table S2. Summary of trimmed reads aligned to Brassica napus reference genome V4.1.
	Quality Trimmed Reads			Alignment reads
Sample Name	No. Reads	Base Pairs (bp)	Read Length (bp)	Mapped paired reads	Mapped reads rate(%)
BR_REP1	16118079	1582750550	98	15665262	96.2
BR_REP2	16250917	1598188983	99	15801968	96.4
BR_REP3	14922596	1466682555	98	14497450	96.2
BS_REP1	14448675	1417819801	98	14083769	96.5
BS_REP2	15339098	1504693426	98	14954701	96.4
BS_REP3	15855618	1557938865	98	15422653	96.3
SUM	92934983	9128074180	98	90425803	96.3
AVERAGE	15489163	1521345696	98	15070967	96.3

## Sheet: Table S3
Table S3. The summary of short reads assembled into chromosomes of the reference genome B. napus in single sample assembly (SSA) and pooled sample assembly (PSA).
Chromosome		Number of sequences (×105)				Accumulated length of sequences (×107)
Number	Size	SSA		PSA		SSA		PSA
	(Mb)	R	S	R	S	R	S	R	S
A01	23.3	11.7±0.6	11.3±0.6	35.1	33.8	11.5±0.5	11.1±0.6	34.4	33.1
A02	24.8	10.1±0.3	9.5±0.7	30.2	28.6	9.9±0.3	9.3±0.7	29.6	28
A03	29.8	17.9±0.7	17.3±0.6	53.8	51.9	17.6±0.7	17±0.6	52.7	50.9
A04	19.2	20.9±3.2	21.1±1.9	62.7	63.2	20.5±3.1	20.7±1.9	61.4	61.9
A05	23.1	13.4±1.6	12.8±0.4	40.1	38.5	13.1±1.5	12.5±0.4	39.3	37.7
A06	24.4	13.3±0.4	12.7±0.7	39.8	38.2	13±0.4	12.4±0.7	39	37.4
A07	24	15.3±0.4	13±0.5	45.8	39.1	14.9±0.3	12.7±0.5	44.9	38.3
A08	19	12.1±1	11.7±0.6	36.3	35	11.9±1	11.5±0.6	35.6	34.3
A09	33.9	25.8±3.8	24.4±2.3	77.4	73.3	25.3±3.7	23.9±2.3	75.9	71.8
A10	17.4	10±1	9.2±0.8	30	27.6	9.8±1	9±0.8	29.4	27
C01	38.8	12±0.6	11.5±0.4	35.9	34.6	11.7±0.6	11.3±0.4	35.2	33.9
C02	46.2	13.4±4	12±1.9	40.2	36.1	13.1±3.9	11.8±1.9	39.4	35.4
C03	60.6	24.2±0.8	23.1±1.1	72.6	69.2	23.7±0.7	22.6±1.1	71.1	67.8
C04	48.9	26.3±2.4	28.1±0.2	79	84.4	25.8±2.3	27.5±0.2	77.4	82.7
C05	43.9	17.4±2	16.6±1	52.1	49.8	17±2	16.3±1	51.1	48.8
C06	37.2	10.1±0.5	11.3±0.9	30.2	34	9.9±0.5	11.1±0.9	29.6	33.3
C07	44.8	12.3±0.3	11.7±0.6	36.9	35.2	12.1±0.3	11.5±0.6	36.2	34.5
C08	38.5	15.5±1.6	14.6±1	46.4	43.8	15.2±1.6	14.3±1	45.5	42.9
C09	48.5	24.9±9.1	23.5±5.9	74.6	70.4	24.4±8.9	23±5.8	73.1	69
Total	646.3	306.4±34.2	295.6±21.9	919.2	886.8	300.3±33.5	289.7±21.5	900.8	869.1

## Sheet: Table S4
Table S4. The summary of SNP and InDel loci by SSA and PSA into chromosomes of the reference genome B. napus.
Chromosome		Number of SNPs				Number of InDels
Number	Size	SSA		PSA		SSA		PSA
	(Mb)	R	S	R	S	R	S	R	S
A01	23.3	7866±842	7763±154	15843	15886	533±45	506±43	1051	1045
A02	24.8	6086±420	5786±424	14847	14053	423±12	383±38	959	916
A03	29.8	11487±864	10563±649	22354	21024	839±64	759±53	1557	1417
A04	19.2	5466±235	5199±214	12272	11599	390±35	371±7	812	800
A05	23.1	6529±54	6165±356	16073	15522	456±12	427±37	1027	978
A06	24.4	5847±241	5279±98	14603	13874	452±17	383±10	1012	941
A07	24	7673±278	9137±655	16355	19009	576±35	623±48	1158	1306
A08	19	5354±184	5012±419	13205	12606	448±8	393±35	977	927
A09	33.9	6684±72	6484±664	17875	17594	556±11	516±58	1165	1081
A10	17.4	6295±141	6396±450	14468	14234	493±8	479±15	1026	1015
C01	38.8	5690±57	5473±202	13656	13424	503±13	479±49	1016	950
C02	46.2	4743±120	4850±236	15073	15018	397±2	386±35	1053	1025
C03	60.6	9899±313	9279±338	22373	21681	804±33	736±54	1679	1556
C04	48.9	6142±552	5822±198	14363	13853	462±48	432±12	944	924
C05	43.9	4453±34	4333±152	12727	12182	340±6	319±8	824	744
C06	37.2	5239±144	5288±347	12262	11752	428±30	438±39	893	863
C07	44.8	5936±93	5467±161	15058	14706	508±2	459±15	1059	1014
C08	38.5	3934±118	3657±411	12419	11687	291±12	288±34	764	740
C09	48.5	4167±183	3983±270	12481	11901	338±10	329.3±34	784	751
Total	646.3	106022±4952	115943±6406	288307	281605	9242±411	8710±632	19760	18993

## Sheet: Table S5
Table S5. Summary of comparison of variants between two bulks with SSA and PSA method.
Chromosome			SNP										InDel
Number	Size		SSA					PSA					SSA					PSA
	(Mb)	gene number	mono	ploy				mono	ploy				mono	ploy				mono	ploy
				R	S	R	S		R	S	R	S		R	S	R	S		R	S	R	S
A01	23.3	3448	4769±244.3	2964.7±248.6	3078.3±518.1	127±10.7	132±22.2	10980	4821	4789	206.91	205.536	290.6±14.7	204.9±25.4	234.1±34.5	8.8±1.1	10±1.5	619	381	393	16.3519	16.867
A02	24.8	3491	3573.4±200.7	2202.2±240.8	2503.2±312.7	88.8±9.71	101±12.6	9792	4193	4990	169.073	201.21	217.2±13.9	159.3±22.7	197.1±15.7	6.4±0.9	7.9±0.6	526	345	393	13.9113	15.8468
A03	29.8	6076	6693.9±305.9	3838.4±357.1	4762.4±672.8	129±12	160±22.6	14823	6093	7410	204.463	248.658	446±21	305.2±33.7	378.3±58	10±1.1	13±1.9	889	462	599	15.5034	20.1007
A04	19.2	2721	3228.7±122.9	1955.7±153.6	2223.7±157.9	102±8	116±8.23	8231	3313	3979	172.552	207.24	211.9±9.5	155.6±7.7	170.4±26.9	8.1±0.4	8.9±1.4	502	263	267	13.6979	13.9062
A05	23.1	3418	4081±166	2077±191.1	2439.3±166.2	89.9±8.27	106±7.19	11058	4395	4937	190.26	213.723	259.7±13.9	165.9±26.1	188.1±15.7	7.2±1.1	8.1±0.7	608	328	375	14.1991	16.2338
A06	24.4	3741	3531±103.7	1743.3±129.3	2311.3±161.7	71.4±5.3	94.7±6.63	10060	3758	4493	154.016	184.139	232.2±7.7	155.3±28.1	213.1±13.7	6.4±1.2	8.7±0.6	593	316	390	12.9508	15.9836
A07	24	3593	5010±182	4119.7±422.3	2654±233.8	172±17.6	111±9.74	11605	7344	4691	306	195.458	323.8±16.3	277±40.8	238.1±28.2	12±1.7	9.9±1.2	675	590	424	24.5833	17.6667
A08	19	2914	3471.8±173	1535.9±205.6	1877.9±214.9	80.8±10.8	98.8±11.3	9016	3527	4117	185.632	216.684	258±21	133.3±20.8	181.2±21.2	7±1.1	9.5±1.1	585	297	348	15.6316	18.3158
A09	33.9	5157	4168±235.9	2310.3±353.4	2509.7±245.2	68.2±10.4	74±7.23	12259	5269	5549	155.428	163.687	320.8±30.1	187.6±24.4	224.6±32.3	5.5±0.7	6.6±1	676	365	443	10.767	13.0678
A10	17.4	2772	4059±121.9	2326.7±328.6	2225.3±157.6	134±18.9	128±9.06	10102	4072	4309	234.023	247.644	284.8±13.7	187±19.3	196.9±14	11±1.1	11±0.8	600	373	385	21.4368	22.1264
C01	38.8	4064	3435.1±102	2026.2±133.7	2242.6±93.4	52.2±3.45	57.8±2.41	9302	4080	4308	105.155	111.031	288.4±16	183.8±28.5	203.9±17.1	4.7±0.7	5.3±0.4	616	303	362	7.80928	9.3299
C02	46.2	4411	2839.6±88.8	2005.4±163.1	1898.8±139.6	43.4±3.53	41.1±3.02	9882	5084	5134	110.043	111.126	214.7±15.6	164.3±16.6	173.4±17.1	3.6±0.4	3.8±0.4	613	363	387	7.85714	8.37662
C03	60.6	7113	6209.2±194.6	3055.8±170	3670.8±255.1	50.4±2.81	60.6±4.21	15203	6397	7096	105.561	117.096	459.7±20.6	265.4±32.4	331.2±27.2	4.4±0.5	5.5±0.4	1013	495	606	8.16832	10
C04	48.9	5171	3600.8±188.1	2211.2±180	2532.6±348.1	45.2±3.68	51.8±7.12	9319	4488	5000	91.7791	102.249	237.9±15	185.7±12.5	216.1±29.6	3.8±0.3	4.4±0.6	551	358	371	7.32106	7.58691
C05	43.9	4895	2670.7±87.9	1659.3±63.2	1778±88	37.8±1.44	40.5±2	8172	3980	4526	90.6606	103.098	179.6±9.7	131.1±10.9	151.2±10.1	3±0.2	3.4±0.2	456	264	340	6.01367	7.74487
C06	37.2	4072	3250.8±129.8	2035.6±192	1983.2±152.5	54.7±5.16	53.3±4.1	7786	3932	4445	105.699	119.489	248.1±11.1	179.3±23.7	172.1±24.3	4.8±0.6	4.6±0.7	522	306	342	8.22581	9.19355
C07	44.8	4772	3395.1±101.1	2063.9±93.3	2534.9±121.7	46.1±2.08	56.6±2.72	10002	4657	5022	103.951	112.098	273.7±7.4	183.2±21.5	229.1±7.2	4.1±0.5	5.1±0.2	622	364	409	8.125	9.12946
C08	38.5	4614	2136±160.7	1517±207.9	1796±183.8	39.4±5.4	46.6±4.77	7948	3715	4434	96.4935	115.169	145±13.8	138.3±17.2	141.7±17.8	3.6±0.4	3.7±0.5	436	276	303	7.16883	7.87013
C09	48.5	5476	2245.7±119.4	1736±145	1919±157.7	35.8±2.99	39.6±3.25	7983	3893	4465	80.268	92.0619	175±16.1	145.6±14.2	154.6±19	3±0.3	3.2±0.4	441	284	325	5.85567	6.70103
Total	646.3	81919	72368.7±3028.9	43384.3±3978.6	46941±4380.8	67.1±6.16	72.6±6.78	193523	87011	93694	134.629	144.97	5066.9±287.4	3507.9±426.5	3995.3±429.5	5.4±0.7	6.2±0.7		6733	7462	10.4178	11.5457

## Sheet: Table S6
Table S6. Gene annotation in Rlm1 region
BnaA07g27390D	chrA07	19905025	19908783	IPR004331	SPX, N-terminal
				IPR004342	EXS, C-terminal
BnaA07g27400D	chrA07	19920165	19920395
BnaA07g27410D	chrA07	19923682	19925745	IPR001611	Leucine-rich repeat
BnaA07g27420D	chrA07	19961741	19963555	IPR011598	Myc-type, basic helix-loop-helix (bHLH) domain
BnaA07g27430D	chrA07	19965662	19967314	IPR012337	Ribonuclease H-like domain
				IPR026960	Reverse transcriptase zinc-binding domain
BnaA07g27440D	chrA07	19976195	19977055	IPR012337	Ribonuclease H-like domain
				IPR026960	Reverse transcriptase zinc-binding domain
BnaA07g27450D	chrA07	19978110	19981226	IPR001841	Zinc finger, RING-type
				IPR013083	Zinc finger, RING/FYVE/PHD-type
				IPR019396	Transmembrane Fragile-X-F-associated protein
BnaA07g27460D	chrA07	19986679	19989481	IPR000719	Protein kinase, catalytic domain
				IPR002290	Serine/threonine- / dual specificity protein kinase, catalytic domain
				IPR008271	Serine/threonine-protein kinase, active site
				IPR011009	Protein kinase-like domain
				IPR017441	Protein kinase, ATP binding site
BnaA07g27470D	chrA07	19990979	19991230
BnaA07g27480D	chrA07	19993203	19993781	IPR025558	Domain of unknown function DUF4283
BnaA07g27490D	chrA07	19993943	19994746	IPR001841	Zinc finger, RING-type
				IPR013083	Zinc finger, RING/FYVE/PHD-type
BnaA07g27500D	chrA07	19996403	19997781	IPR000823	Plant peroxidase
				IPR002016	Haem peroxidase, plant/fungal/bacterial
				IPR010255	Haem peroxidase
				IPR019793	Peroxidases heam-ligand binding site
				IPR019794	Peroxidase, active site
BnaA07g27510D	chrA07	20004225	20004656
BnaA07g27520D	chrA07	20009531	20010658	IPR007749	Protein of unknown function DUF677
BnaA07g27530D	chrA07	20021989	20023122	IPR007749	Protein of unknown function DUF677
BnaA07g27540D	chrA07	20029043	20029432
BnaA07g27550D	chrA07	20029681	20031200
BnaA07g27560D	chrA07	20031268	20032173
BnaA07g27570D	chrA07	20045145	20047767	IPR011598	Myc-type, basic helix-loop-helix (bHLH) domain

## Sheet: Table S7
Table S7 The variants in Rlm1 region
#CHROM	POS	Name	REF	ALT	BRgeno	BSgeno	BRfre	BSfre	Annotation	Annotation_Impact	HGVS.c	HGVS.p
chrA07	19737714	BnaA07g27120D	G	A		HO		1	missense_variant	MODERATE	c.334G>A	p.Asp112Asn
chrA07	19737716	BnaA07g27120D	T	A		HO		1	missense_variant	MODERATE	c.336T>A	p.Asp112Glu
chrA07	19738046	BnaA07g27120D	T	G		HO		0.960784	missense_variant	MODERATE	c.666T>G	p.Asp222Glu
chrA07	19793316	BnaA07g27210D	A	G	HE	HO	0.636364	1	synonymous_variant	LOW	c.693T>C	p.Ala231Ala
chrA07	19793325	BnaA07g27210D	A	C	HE	HO	0.610619	1	synonymous_variant	LOW	c.684T>G	p.Gly228Gly
chrA07	19793406	BnaA07g27210D	A	AGTT	HE	HO	0.612903	1	disruptive_inframe_insertion	MODERATE	c.602_603insAAC	p.Thr201dup
chrA07	19793411	BnaA07g27210D	C	T	HE	HO	0.586538	1	missense_variant	MODERATE	c.598G>A	p.Ala200Thr
chrA07	19793568	BnaA07g27210D	A	G	HE	HO	0.675926	0.962264	synonymous_variant	LOW	c.441T>C	p.His147His
chrA07	19793574	BnaA07g27210D	T	A	HE	HO	0.669725	0.961538	synonymous_variant	LOW	c.435A>T	p.Ala145Ala
chrA07	19793583	BnaA07g27210D	G	A	HE	HO	0.66055	0.962264	synonymous_variant	LOW	c.426C>T	p.Thr142Thr
chrA07	19793706	BnaA07g27210D	T	A	HE	HO	0.589474	1	synonymous_variant	LOW	c.303A>T	p.Ala101Ala
chrA07	19844696	BnaA07g27240D	C	T	HO		1		intron_variant	MODIFIER	c.558-130C>T
chrA07	19844715	BnaA07g27240D	T	TGACTACATCAAAAA	HO		1		intron_variant	MODIFIER	c.558-111_558-110insGACTACATCAAAAA
chrA07	19849579	BnaA07g27240D	TG	T	HO	HO	1	1	frameshift_variant	HIGH	c.2001delG	p.Trp667fs
chrA07	19860227	BnaA07g27280D	G	A	HE	HO	0.61	1	missense_variant	MODERATE	c.86C>T	p.Thr29Ile
chrA07	19861865	BnaA07g27290D	C	T				1	missense_variant	MODERATE	c.934G>A	p.Val312Met
chrA07	19877604	BnaA07g27330D	A	ATCTCTC	HO	HO	1	1	upstream_variant	MODIFIER	c.-178_-177insTCTCTC
chrA07	19877626	BnaA07g27330D	TTTTTGATTCCTTTC	T	HO	HO	1	1	upstream_variant	MODIFIER	c.-155_-142delTTTTGATTCCTTTC
chrA07	19877685	BnaA07g27330D	AAAT	A	HO	HO	1	1	upstream_variant	MODIFIER	c.-96_-94delAAT
chrA07	19877847	BnaA07g27330D	A	G	HO	HO	1	1	synonymous_variant	LOW	c.66A>G	p.Glu22Glu
chrA07	19878021	BnaA07g27330D	G	A	HO	HO	1	1	synonymous_variant	LOW	c.165G>A	p.Glu55Glu
chrA07	19878066	BnaA07g27330D	G	C	HO	HO	1	1	synonymous_variant	LOW	c.210G>C	p.Thr70Thr
chrA07	19878136	BnaA07g27330D	G	A	HO	HO	1	1	missense_variant	MODERATE	c.280G>A	p.Gly94Arg
chrA07	19891960	BnaA07g27360D	C	T		HO		1	synonymous_variant	LOW	c.1377G>A	p.Glu459Glu
chrA07	19892608	BnaA07g27360D	G	A		HO		1	synonymous_variant	LOW	c.729C>T	p.Val243Val
chrA07	19902678	BnaA07g27370D	G	A		HO		1	synonymous_variant	LOW	c.438G>A	p.Ala146Ala
chrA07	19902771	BnaA07g27370D	C	T	HO	HO	1	1	synonymous_variant	LOW	c.531C>T	p.Ala177Ala
chrA07	19903120	BnaA07g27370D	C	G		HO		1	downstream_variant	MODIFIER	c.*20C>G
chrA07	19903508	BnaA07g27380D	T	A	HO	HO	1	1	missense_variant	MODERATE	c.332A>T	p.Glu111Val
chrA07	19903716	BnaA07g27380D	T	A	HE	HE	0.47619	0.909091	missense_variant	MODERATE	c.192A>T	p.Lys64Asn
chrA07	19903735	BnaA07g27380D	C	A	HE	HO	0.522222	0.936508	missense_variant	MODERATE	c.173G>T	p.Gly58Val
chrA07	19923657	BnaA07g27400D	C	A		HO			upstream_variant	MODIFIER	c.-3262G>T
chrA07	19923663	BnaA07g27400D	T	C		HO			upstream_variant	MODIFIER	c.-3268A>G
chrA07	19923997	BnaA07g27410D	G	T		HO			missense_variant	MODERATE	c.981C>A	p.Asn327Lys
chrA07	19924085	BnaA07g27410D	T	C		HO			missense_variant	MODERATE	c.893A>G	p.Asn298Ser
chrA07	19924096	BnaA07g27410D	T	A		HO			synonymous_variant	LOW	c.882A>T	p.Leu294Leu
chrA07	19924119	BnaA07g27410D	T	C		HO			missense_variant	MODERATE	c.859A>G	p.Lys287Glu
chrA07	19924179	BnaA07g27410D	G	A		HO			synonymous_variant	LOW	c.799C>T	p.Leu267Leu
chrA07	19924183	BnaA07g27410D	T	C		HO			synonymous_variant	LOW	c.795A>G	p.Lys265Lys
chrA07	19924190	BnaA07g27410D	G	A		HO			missense_variant	MODERATE	c.788C>T	p.Ser263Phe
chrA07	19924541	BnaA07g27410D	T	C	HE	HO	0.54902	0.965517	missense_variant	MODERATE	c.437A>G	p.Asn146Ser
chrA07	19924543	BnaA07g27410D	C	T	HE	HO	0.538462	0.964286	synonymous_variant	LOW	c.435G>A	p.Lys145Lys
chrA07	19924574	BnaA07g27410D	A	C		HO		1	missense_variant	MODERATE	c.404T>G	p.Val135Gly
chrA07	19986809	BnaA07g27460D	G	A	HE	HO	0.52451	1	downstream_variant	MODIFIER	c.*14C>T
chrA07	19986862	BnaA07g27460D	C	A	HE	HO	0.537267	1	missense_variant	MODERATE	c.1653G>T	p.Lys551Asn
chrA07	19986961	BnaA07g27460D	T	C	HE	HO	0.517964	1	synonymous_variant	LOW	c.1554A>G	p.Ala518Ala
chrA07	19987097	BnaA07g27460D	C	T	HE	HO	0.454545	1	synonymous_variant	LOW	c.1500G>A	p.Gly500Gly
chrA07	19987100	BnaA07g27460D	G	T	HE	HO	0.457971	1	synonymous_variant	LOW	c.1497C>A	p.Gly499Gly
chrA07	19987106	BnaA07g27460D	T	C	HE	HO	0.463068	1	synonymous_variant	LOW	c.1491A>G	p.Lys497Lys
chrA07	19987124	BnaA07g27460D	C	T	HE	HO	0.477273	1	synonymous_variant	LOW	c.1473G>A	p.Ala491Ala
chrA07	19987130	BnaA07g27460D	T	C	HE	HO	0.494475	1	synonymous_variant	LOW	c.1467A>G	p.Leu489Leu
chrA07	19987220	BnaA07g27460D	A	G	HE	HO	0.604972	1	synonymous_variant	LOW	c.1377T>C	p.Leu459Leu
chrA07	19988503	BnaA07g27460D	G	A		HO		0.963636	synonymous_variant	LOW	c.696C>T	p.Tyr232Tyr
chrA07	19989081	BnaA07g27460D	C	G		HE		0.875	synonymous_variant	LOW	c.333G>C	p.Gly111Gly
chrA07	19989102	BnaA07g27460D	C	G		HO		0.966667	synonymous_variant	LOW	c.312G>C	p.Ala104Ala
chrA07	19989108	BnaA07g27460D	T	G		HO		0.975309	synonymous_variant	LOW	c.306A>C	p.Leu102Leu
chrA07	19989117	BnaA07g27460D	C	G		HO		0.978261	synonymous_variant	LOW	c.297G>C	p.Leu99Leu
chrA07	19989132	BnaA07g27460D	C	T		HO		0	synonymous_variant	LOW	c.282G>A	p.Leu94Leu
chrA07	19989284	BnaA07g27460D	C	A	HE	HO	0.651163	1	missense_variant	MODERATE	c.130G>T	p.Ala44Ser
chrA07	19989321	BnaA07g27460D	A	G	HE	HO	0.666667	1	synonymous_variant	LOW	c.93T>C	p.Ile31Ile
chrA07	20029805	BnaA07g27550D	T	C	HO	HO	1	1	missense_variant	MODERATE	c.1113A>G	p.Ile371Met
chrA07	20029886	BnaA07g27550D	C	G	HO	HO	1	1	missense_variant	MODERATE	c.1032G>C	p.Lys344Asn
chrA07	20029909	BnaA07g27550D	T	C		HO		1	missense_variant	MODERATE	c.1009A>G	p.Thr337Ala
chrA07	20029912	BnaA07g27550D	T	G		HO		1	missense_variant	MODERATE	c.1006A>C	p.Asn336His
chrA07	20029932	BnaA07g27550D	T	G	HO	HO	1	1	missense_variant	MODERATE	c.986A>C	p.Glu329Ala
chrA07	20029955	BnaA07g27550D	C	A		HO		1	missense_variant	MODERATE	c.963G>T	p.Lys321Asn
chrA07	20030111	BnaA07g27550D	T	C	HO		0.857143		missense_variant	MODERATE	c.946A>G	p.Thr316Ala
chrA07	20030415	BnaA07g27550D	T	C	HO	HO	1	1	synonymous_variant	LOW	c.729A>G	p.Arg243Arg
chrA07	20030433	BnaA07g27550D	C	T		HO		1	synonymous_variant	LOW	c.711G>A	p.Ala237Ala
chrA07	20030446	BnaA07g27550D	T	C	HO	HO	1	0.97619	missense_variant	MODERATE	c.698A>G	p.Lys233Arg
chrA07	20030523	BnaA07g27550D	T	C		HO		1	synonymous_variant	LOW	c.621A>G	p.Val207Val
chrA07	20030532	BnaA07g27550D	G	C	HO	HO	1	1	synonymous_variant	LOW	c.612C>G	p.Thr204Thr
chrA07	20030571	BnaA07g27550D	C	T	HO	HO	1	1	synonymous_variant	LOW	c.573G>A	p.Thr191Thr
chrA07	20030601	BnaA07g27550D	C	T	HO			1	synonymous_variant	LOW	c.543G>A	p.Lys181Lys
chrA07	20030604	BnaA07g27550D	G	A	HO	HO	1	1	synonymous_variant	LOW	c.540C>T	p.Leu180Leu
chrA07	20030613	BnaA07g27550D	G	A	HO	HO	1	1	synonymous_variant	LOW	c.531C>T	p.Ile177Ile
chrA07	20030628	BnaA07g27550D	G	A		HO		1	synonymous_variant	LOW	c.516C>T	p.Asp172Asp
chrA07	20030757	BnaA07g27550D	A	G	HO	HO	1	1	synonymous_variant	LOW	c.387T>C	p.Asp129Asp
chrA07	20031078	BnaA07g27550D	C	G	HO	HO	1	1	synonymous_variant	LOW	c.123G>C	p.Val41Val
chrA07	20031079	BnaA07g27550D	A	G	HO	HO	1	1	missense_variant	MODERATE	c.122T>C	p.Val41Ala
chrA07	20031178	BnaA07g27550D	A	G		HO		1	missense_variant	MODERATE	c.23T>C	p.Val8Ala
chrA07	20031282	BnaA07g27560D	T	C	HO	HO	1	1	missense_variant	MODERATE	c.550A>G	p.Arg184Gly
chrA07	20031285	BnaA07g27560D	C	T	HO		1		missense_variant	MODERATE	c.547G>A	p.Gly183Arg
chrA07	20031368	BnaA07g27540D	G	A	HO	HO	1	1	upstream_variant	MODIFIER	c.-1936C>T
chrA07	20031411	BnaA07g27540D	A	C	HO	HO	1	1	upstream_variant	MODIFIER	c.-1979T>G
chrA07	20035760	BnaA07g27550D	T	C	HO		0.978261		upstream_variant	MODIFIER	c.-4560A>G
chrA07	20035772	BnaA07g27550D	G	A	HO		0.97619		upstream_variant	MODIFIER	c.-4572C>T
chrA07	20035773	BnaA07g27550D	T	A	HO		0.97619		upstream_variant	MODIFIER	c.-4573A>T
chrA07	20065755	BnaA07g27620D	C	T	HO		1		downstream_variant	MODIFIER	c.*1428C>T
chrA07	20069021	BnaA07g27630D	A	G		HO		1	synonymous_variant	LOW	c.1794T>C	p.Tyr598Tyr
chrA07	20069024	BnaA07g27630D	C	T		HO		1	synonymous_variant	LOW	c.1791G>A	p.Leu597Leu
chrA07	20069054	BnaA07g27630D	T	C		HO		1	synonymous_variant	LOW	c.1761A>G	p.Leu587Leu
chrA07	20069117	BnaA07g27630D	C	T		HO		1	synonymous_variant	LOW	c.1698G>A	p.Gly566Gly
chrA07	20071617	BnaA07g27630D	C	T	HO		1		synonymous_variant	LOW	c.93G>A	p.Ser31Ser
chrA07	20071620	BnaA07g27630D	A	G	HO		1		synonymous_variant	LOW	c.90T>C	p.Ile30Ile
chrA07	20071629	BnaA07g27630D	A	G	HO		1		synonymous_variant	LOW	c.81T>C	p.Arg27Arg
chrA07	20071632	BnaA07g27630D	G	A	HO		1		synonymous_variant	LOW	c.78C>T	p.Phe26Phe
chrA07	20079237	BnaA07g27640D	T	G	HO		1		synonymous_variant	LOW	c.165T>G	p.Thr55Thr
chrA07	20079888	BnaA07g27640D	T	A		HO		1	synonymous_variant	LOW	c.411T>A	p.Pro137Pro
chrA07	20079918	BnaA07g27640D	C	A	HO	HO	1	1	missense_variant	MODERATE	c.441C>A	p.Asp147Glu
chrA07	20079938	BnaA07g27640D	G	C		HO		1	missense_variant	MODERATE	c.461G>C	p.Gly154Ala
chrA07	20079957	BnaA07g27640D	G	A	HO	HO	1	1	synonymous_variant	LOW	c.480G>A	p.Ala160Ala
chrA07	20079961	BnaA07g27640D	C	A	HO	HO	1	1	missense_variant	MODERATE	c.484C>A	p.Leu162Met
chrA07	20079975	BnaA07g27640D	A	T	HO	HO	1	1	synonymous_variant	LOW	c.498A>T	p.Val166Val
chrA07	20080146	BnaA07g27640D	T	C		HO		1	synonymous_variant	LOW	c.669T>C	p.Asp223Asp
chrA07	20080191	BnaA07g27640D	G	C	HO		1		synonymous_variant	LOW	c.714G>C	p.Ser238Ser
chrA07	20080418	BnaA07g27640D	C	G	HE	HO	0.75	1	synonymous_variant	LOW	c.843C>G	p.Ser281Ser
chrA07	20080612	BnaA07g27640D	G	A		HO		0.972973	downstream_variant	MODIFIER	c.*13G>A
chrA07	20080626	BnaA07g27640D	G	GAA		HO		1	downstream_variant	MODIFIER	c.*27_*28insAA
chrA07	20080700	BnaA07g27640D	GTTA	G	HO		1		downstream_variant	MODIFIER	c.*102_*104delTTA
chrA07	20081264	BnaA07g27650D	T	C		HO		1	synonymous_variant	LOW	c.1917A>G	p.Gln639Gln
chrA07	20081265	BnaA07g27650D	T	C		HO		1	missense_variant	MODERATE	c.1916A>G	p.Gln639Arg
chrA07	20081267	BnaA07g27650D	A	G		HO		1	synonymous_variant	LOW	c.1914T>C	p.Phe638Phe
chrA07	20081270	BnaA07g27650D	C	G		HO		1	missense_variant	MODERATE	c.1911G>C	p.Glu637Asp
chrA07	20081566	BnaA07g27650D	A	C	HO		1		missense_variant	MODERATE	c.1686T>G	p.Asn562Lys
chrA07	20081567	BnaA07g27650D	T	C	HO		1		missense_variant	MODERATE	c.1685A>G	p.Asn562Ser
chrA07	20082034	BnaA07g27650D	G	C	HO		1		missense_variant	MODERATE	c.1292C>G	p.Thr431Ser
chrA07	20082994	BnaA07g27650D	T	A	HO		1		missense_variant	MODERATE	c.561A>T	p.Leu187Phe
chrA07	20090455		C	T		HO		1	intergenic_region	MODIFIER	n.20090455C>T
chrA07	20090463		T	A	HO	HO	1	1	intergenic_region	MODIFIER	n.20090463T>A
chrA07	20090485		T	A		HO		1	intergenic_region	MODIFIER	n.20090485T>A
chrA07	20090589		C	A	HO	HO	1	1	intergenic_region	MODIFIER	n.20090589C>A
chrA07	20098242	BnaA07g27660D	C	T	HO		1		upstream_variant	MODIFIER	c.-573C>T
chrA07	20098247	BnaA07g27660D	T	A	HO		1		upstream_variant	MODIFIER	c.-568T>A
chrA07	20099840	BnaA07g27660D	A	T		HO		1	synonymous_variant	LOW	c.633A>T	p.Val211Val
chrA07	20099845	BnaA07g27660D	T	A		HO		1	missense_variant	MODERATE	c.638T>A	p.Leu213His
chrA07	20099904	BnaA07g27660D	A	G	HO	HO	1	1	missense_variant	MODERATE	c.697A>G	p.Lys233Glu
chrA07	20100112	BnaA07g27660D	T	A		HO		1	missense_variant	MODERATE	c.905T>A	p.Phe302Tyr
chrA07	20100137	BnaA07g27660D	T	A		HO		1	synonymous_variant	LOW	c.930T>A	p.Ile310Ile
chrA07	20103309	BnaA07g27670D	A	G	HO	HO	1	1	missense_variant	MODERATE	c.193A>G	p.Thr65Ala
chrA07	20103327	BnaA07g27670D	A	G		HO		1	missense_variant	MODERATE	c.211A>G	p.Thr71Ala
chrA07	20103438	BnaA07g27680D	TTC	T		HO		1	upstream_variant	MODIFIER	c.-3987_-3986delTC
chrA07	20103459	BnaA07g27680D	T	A		HO		1	upstream_variant	MODIFIER	c.-3967T>A
chrA07	20107706	BnaA07g27680D	CAAAA	C		HO		1	splice_acceptor_variant&splice_region_variant&intron_variant	HIGH	c.84-5_84-2delAAAA
chrA07	20108009	BnaA07g27680D	C	T		HO		1	synonymous_variant	LOW	c.381C>T	p.Ser127Ser
chrA07	20108084	BnaA07g27680D	T	TGCC		HO		1	inframe_insertion	MODERATE	c.456_457insGCC	p.Ala152dup
chrA07	20108150	BnaA07g27680D	T	C		HO		1	synonymous_variant	LOW	c.522T>C	p.Asp174Asp
chrA07	20108162	BnaA07g27680D	G	A		HO		1	synonymous_variant	LOW	c.534G>A	p.Glu178Glu
chrA07	20108225	BnaA07g27680D	T	C		HO		1	synonymous_variant	LOW	c.597T>C	p.Val199Val
chrA07	20108234	BnaA07g27680D	A	G		HO		1	synonymous_variant	LOW	c.606A>G	p.Gln202Gln
chrA07	20108306	BnaA07g27680D	A	T		HO		1	synonymous_variant	LOW	c.678A>T	p.Ser226Ser
chrA07	20108309	BnaA07g27680D	T	C		HO		1	synonymous_variant	LOW	c.681T>C	p.Asn227Asn
chrA07	20108326	BnaA07g27680D	A	G		HO		1	missense_variant	MODERATE	c.698A>G	p.Asn233Ser
chrA07	20108444	BnaA07g27680D	A	G		HO		1	splice_region_variant&intron_variant	LOW	c.779-5A>G
chrA07	20108480	BnaA07g27680D	G	T		HO		1	synonymous_variant	LOW	c.810G>T	p.Pro270Pro
chrA07	20108597	BnaA07g27680D	T	C		HO		1	synonymous_variant	LOW	c.927T>C	p.Thr309Thr
chrA07	20109386	BnaA07g27680D	A	G	HE	HO	0.695652	0.941176	synonymous_variant	LOW	c.1611A>G	p.Arg537Arg
chrA07	20110530	BnaA07g27690D	G	C		HO		1	synonymous_variant	LOW	c.519C>G	p.Leu173Leu
chrA07	20110581	BnaA07g27690D	T	C	HE	HO	0.684211	0.965517	synonymous_variant	LOW	c.468A>G	p.Lys156Lys
chrA07	20110584	BnaA07g27690D	T	C	HE	HO	0.672414	0.964286	synonymous_variant	LOW	c.465A>G	p.Lys155Lys
chrA07	20111068	BnaA07g27690D	T	C		HO		1	synonymous_variant	LOW	c.144A>G	p.Gly48Gly
chrA07	20115964	BnaA07g27710D	G	A	HO	HO	1		synonymous_variant	LOW	c.747C>T	p.Cys249Cys

## Sheet: Table S8
Table S8. DEGs between resistance bulk and susceptible bulk with cufflink. Yellow row genes present Rlm1 region.
Gene ID	LogFC	P-value	FDR	Description
BnaA01g30830D	-1.01045	5e-05	0.0213047
BnaA01g31780D	3.05678	5e-05	0.0213047
BnaA01g16400D	1.71407	5e-05	0.0213047
BnaA01g34970D	0.960141	0.0001	0.0348622
BnaA02g11430D	-1.64746	5e-05	0.0213047
BnaA02g32350D	3.41218	5e-05	0.0213047
BnaA02g12930D	1.4961	0.0001	0.0348622
BnaA03g01300D	1.32056	5e-05	0.0213047
BnaA03g04730D	1.02	5e-05	0.0213047
BnaA03g15250D	1.11762	0.00015	0.0464469
BnaA03g26130D	-1.85436	0.0001	0.0348622
BnaA03g47910D	-1.79914	5e-05	0.0213047
BnaA03g18540D	-1.64911	5e-05	0.0213047
BnaA03g48570D	1.60167	0.0001	0.0348622
BnaA03g54590D	1.07012	5e-05	0.0213047
BnaA05g30990D	-1.61033	0.0001	0.0348622
BnaA05g14890D	-1.19422	0.0001	0.0348622
BnaA05g27700D	-1.63844	5e-05	0.0213047
BnaA06g05310D	1.40328	0.00015	0.0464469
BnaA06g07950D	12.4525	5e-05	0.0213047
BnaA06g24460D	11	5e-05	0.0213047
BnaA06g01540D	-2.29418	5e-05	0.0213047
BnaA06g05940D	1.44449	0.0001	0.0348622
BnaA06g15710D	-0.902107	0.00015	0.0464469
BnaA06g30750D	1.14489	0.0001	0.0348622
BnaA06g37500D	-1.43536	5e-05	0.0213047
BnaA07g16440D	-2.03235	5e-05	0.0213047
BnaA07g18870D	-1.30166	0.0001	0.0348622
BnaA07g20060D	-1.21258	0.00015	0.0464469
BnaA07g22300D	-1.66925	5e-05	0.0213047
BnaA07g23080D	-1.15605	5e-05	0.0213047
BnaA07g24860D	-2.18524	5e-05	0.0213047
BnaA07g24880D	-3.17854	5e-05	0.0213047
BnaA07g26010D	-1.30765	5e-05	0.0213047
BnaA07g26560D	-1.01884	5e-05	0.0213047
BnaA07g26920D	-1.14792	0.00015	0.0464469
BnaA07g27660D	-1.19186	0.0001	0.0348622
BnaA07g28040D	1.17302	0.0001	0.0348622
BnaA07g28050D	1.60932	5e-05	0.0213047
BnaA07g28790D	-1.56885	0.00015	0.0464469
BnaA07g29620D	-1.92163	5e-05	0.0213047
BnaA07g29720D	-1.27964	5e-05	0.0213047
BnaA07g30010D	-2.23848	5e-05	0.0213047
BnaA07g30980D	-1.21403	5e-05	0.0213047
BnaA07g14820D	-1.74294	5e-05	0.0213047
BnaA07g22980D	-1.07157	0.00015	0.0464469
BnaA07g25940D	-1.01623	5e-05	0.0213047
BnaA07g29070D	-1.43679	5e-05	0.0213047
BnaA07g29090D	-1.16443	5e-05	0.0213047
BnaA07g30700D	-0.93599	0.00015	0.0464469
BnaA07g30760D	-1.24214	5e-05	0.0213047
BnaA07g31190D	-1.2847	5e-05	0.0213047
BnaA07g31920D	-1.09299	5e-05	0.0213047
BnaA07g32250D	-1.25498	5e-05	0.0213047
BnaA07g32310D	-1.14812	0.00015	0.0464469
BnaA07g32570D	-3.0138	5e-05	0.0213047
BnaA07g32610D	-1.0049	5e-05	0.0213047
BnaA07g33320D	-0.961663	0.00015	0.0464469
BnaA07g38540D	-1.61059	5e-05	0.0213047
BnaA07g38870D	-1.00761	5e-05	0.0213047
BnaA07g39010D	-1.26887	5e-05	0.0213047
BnaA07g38520D	-2.14182	5e-05	0.0213047
BnaA08g22390D	1.04328	0.0001	0.0348622
BnaA09g00220D	1.12622	5e-05	0.0213047
BnaA09g11620D	1.43567	5e-05	0.0213047
BnaA09g12300D	1.24523	5e-05	0.0213047
BnaA09g20620D	1.5207	5e-05	0.0213047
BnaA09g52000D	1.02426	0.0001	0.0348622
BnaA09g54940D	1.34002	0.0001	0.0348622
BnaA10g00660D	1.16716	5e-05	0.0213047
BnaA10g00690D	1.03344	5e-05	0.0213047
BnaA10g07030D	-2.0311	5e-05	0.0213047
BnaA10g20120D	11	5e-05	0.0213047
BnaA10g23900D	-1.35989	0.0001	0.0348622
BnaAnng34320D	-1.34905	5e-05	0.0213047
BnaAnng42000D	-1.11762	0.0001	0.0348622
BnaAnng04290D	1.05746	5e-05	0.0213047
BnaAnng05530D	1.09487	0.0001	0.0348622
BnaAnng06060D	-5.19644	5e-05	0.0213047
BnaAnng25020D	-1.01894	0.0001	0.0348622
BnaAnng26900D	1.47063	0.00015	0.0464469
BnaC01g31170D	-3.06662	5e-05	0.0213047
BnaC01g44420D	-4.06067	5e-05	0.0213047
BnaC02g15950D	-2.09021	5e-05	0.0213047
BnaC02g03490D	1.82564	5e-05	0.0213047
BnaC02g17860D	11	5e-05	0.0213047
BnaC02g43020D	1.52471	0.00015	0.0464469
BnaC02g46130D	11	5e-05	0.0213047
BnaC03g00350D	3.80277	5e-05	0.0213047
BnaC03g18390D	1.30504	5e-05	0.0213047
BnaC03g30870D	-1.77777	5e-05	0.0213047
BnaC03g22030D	-1.64395	5e-05	0.0213047
BnaC03g25740D	-3.23301	5e-05	0.0213047
BnaC04g18450D	-3.45764	5e-05	0.0213047
BnaC05g00760D	1.06217	5e-05	0.0213047
BnaC05g36760D	-1.19958	0.00015	0.0464469
BnaC05g17970D	0.946973	0.00015	0.0464469
BnaC06g05340D	-2.9038	5e-05	0.0213047
BnaC06g05350D	-1.96836	5e-05	0.0213047
BnaC06g22690D	1.35582	5e-05	0.0213047
BnaC06g23510D	1.06215	5e-05	0.0213047
BnaC06g25110D	0.952052	5e-05	0.0213047
BnaC06g25830D	0.954488	0.00015	0.0464469
BnaC06g25840D	2.66509	5e-05	0.0213047
BnaC06g26190D	-1.52374	5e-05	0.0213047
BnaC06g26300D	1.69559	5e-05	0.0213047
BnaC06g27230D	1.16454	0.0001	0.0348622
BnaC06g30320D	1.0076	5e-05	0.0213047
BnaC06g31170D	0.944361	0.00015	0.0464469
BnaC06g31180D	1.21916	5e-05	0.0213047
BnaC06g31860D	1.27335	5e-05	0.0213047
BnaC06g31960D	1.46988	5e-05	0.0213047
BnaC06g32670D	1.16468	5e-05	0.0213047
BnaC06g34440D	1.20091	5e-05	0.0213047
BnaC06g36050D	1.45811	5e-05	0.0213047
BnaC06g36810D	1.69078	5e-05	0.0213047
BnaC06g39080D	1.12373	5e-05	0.0213047
BnaC06g13300D	1.00829	0.0001	0.0348622
BnaC06g23520D	1.26615	5e-05	0.0213047
BnaC06g25700D	1.06501	5e-05	0.0213047
BnaC06g25770D	0.884549	0.0001	0.0348622
BnaC06g28840D	1.1144	5e-05	0.0213047
BnaC06g29420D	-1.62014	5e-05	0.0213047
BnaC06g30990D	1.39208	5e-05	0.0213047
BnaC06g32790D	0.944319	0.00015	0.0464469
BnaC06g33680D	1.0084	5e-05	0.0213047
BnaC06g36140D	-3.28515	5e-05	0.0213047
BnaC06g36180D	1.15105	5e-05	0.0213047
BnaC06g36850D	0.980579	0.00015	0.0464469
BnaC06g36880D	1.03434	0.0001	0.0348622
BnaC06g37490D	1.18687	5e-05	0.0213047
BnaC06g39900D	1.4173	0.0001	0.0348622
BnaC06g40170D	1.1051	0.0001	0.0348622
BnaC06g43210D	1.21971	5e-05	0.0213047
BnaC06g43710D	1.18662	0.0001	0.0348622
BnaC07g25880D	1.45003	5e-05	0.0213047
BnaC07g32980D	-1.08297	5e-05	0.0213047
BnaC07g40160D	-1.18106	5e-05	0.0213047
BnaC07g13200D	1.25321	5e-05	0.0213047
BnaC07g29800D	-1.33325	5e-05	0.0213047
BnaC07g40860D	1.0767	5e-05	0.0213047
BnaC07g43090D	3.14625	5e-05	0.0213047
BnaC08g08290D	1.67604	5e-05	0.0213047
BnaC08g20440D	1.06702	5e-05	0.0213047
BnaC09g23950D	4.39776	5e-05	0.0213047
BnaC09g11090D	1.25063	5e-05	0.0213047
BnaC09g12250D	1.43451	5e-05	0.0213047
BnaC09g22960D	1.6622	5e-05	0.0213047
BnaCnng56980D	4.12787	5e-05	0.0213047
BnaCnng20260D	-1.66493	0.0001	0.0348622
BnaCnng58930D	11	5e-05	0.0213047
BnaCnng74600D	1.31294	5e-05	0.0213047
